# Supplementary material for: Comparative analysis of extracellular vesicle isolation methods from human AML bone marrow cells and AML cell lines
Source: Front Oncol. 2022 Oct 3;12:949261. doi: 10.3389/fonc.2022.949261 (PMC9574064; doi:10.3389/fonc.2022.949261)
Supplement: Supplementary file 1 [file Table_1.xlsx]

## Sheet: Sheet1
Supplementary Table S1. Characteristics of primary healthy material from individuals undergoing hip replacement surgery used in this study for EV internalization experiments by MSCs or HSPCs.
patient ID	gender	age (years)	Isolated cells from healthy individuals for EV internalization experiment
			MSCs	HSPCs
UPN_1	m	33	x
UPN_2	m	24	x
UPN_3	m	31	x
UPN_4	m	35	x
UPN_5	m	40		x
UPN_6	f	87		x
UPN_7	m	35		x
UPN_8	m	33		x
UPN_9	m	43		x
UPN_10	m	39		x
Abbreviations: f, female; HSPCs: hematopoietic stem and progenitor cells; m, male; MSCs: mesenchymal stromal cells; UPN, unique patient number.
