# Supplementary material for: Comparative analysis of extracellular vesicle isolation methods from human AML bone marrow cells and AML cell lines
Source: Front Oncol. 2022 Oct 3;12:949261. doi: 10.3389/fonc.2022.949261 (PMC9574064; doi:10.3389/fonc.2022.949261)
Supplement: Supplementary file 2 [file Table_2.xlsx]

## Sheet: Sheet1
Supplementary Table S2. AML patient characteristics used in this study for EV isolation with different methods followed by NTA or protein measurement.
patient ID	gender	age (years)	disease status	cytogenetics	molecular genetics	ELN risk category	NTA analysis following:				protein measurement following:
							exoEasy Kit isolation	exoEasy Kit + Amicon filter isolation	ExoQuick-TC isolation	UC	exoEasy Kit isolation	exoEasy Kit + Amicon filter isolation	ExoQuick-TC isolation	UC
UPN_11	f	84	initial diagnosis AML	normal karyotype	NPM1- mutation	favorable	x
UPN_12	m	77	initial diagnosis AML	normal karyotype	NPM1- mutation	favorable	x
UPN_13	f	40	initial diagnosis AML	normal karyotype	NPM1- mutation	favorable	x
UPN_14	f	69	initial diagnosis AML	normal karyotype	FLT3-ITDhigh, NPM1- mutation	intermediate	x	x	x
UPN_15	m	79	initial diagnosis AML	normal karyotype	FLT3-ITDhigh, NPM1- mutation	intermediate	x
UPN_16	f	49	relapse AML	normal karyotype	NPM1- mutation	favorable		x	x
UPN_17	m	60	relapse AML	normal karyotype	no known mutations	favorable		x	x		x	x	x
UPN_18	m	67	initial diagnosis AML	46,XY,t(9;11) (p21.3;q23.3)[12]/ 47,idem, der(9)t(9;11)[8]	MLL-AF9 postive	intermediate		x	x
UPN_19	f	81	initial diagnosis AML	normal karyotype	Flt3-ITD+, NPM1- mutation	intermediate		x	x
UPN_20	f	77	initial diagnosis AML	normal karyotype	Flt3-ITD+, NPM1- mutation	intermediate		x	x
UPN_21	f	70	initial diagnosis AML	inv(16)	no known mutations	favorable					x	x	x
UPN_22	m	47	initial diagnosis AML	normal karyotype	CEBPA-mutation biallelic/heterozygous	favorable					x	x	x
UPN_23	m	80	initial diagnosis AML	normal karyotype	CEBPA-mutation monoallelic	intermediate				x				x
UPN_24	m	78	initial diagnosis AML	normal karyotype	IDH2-mutation	intermediate				x				x
UPN_25	m	57	initial diagnosis AML	normal karyotype	Flt3-ITD+, NPM1-mutation	intermediate				x				x
Abbreviations: f, female; m, male; NTA: nanoparticle tracking analysis; UC, ultracentrifugation; UPN, unique patient number. ELN risk category was adapted from: "Döhner H, Wei AH, Appelbaum FR, Craddock C, DiNardo CD, Dombret H, et al. Diagnosis and management of acute myeloid leukemia in adults: 2022 recommendations from an international expert panel, on behalf of the European LeukemiaNet. Blood…
